# Supplementary material for: Treatment of Multiple RT1 Gingival Recessions Using a Coronally Advanced Flap Associated with L-PRF or Subgingival Connective Tissue Graft from Maxillary Tuberosity: A Randomized, Controlled Clinical Trial
Source: Dent J (Basel). 2024 Mar 28;12(4):86. doi: 10.3390/dj12040086 (PMC11049079; doi:10.3390/dj12040086)
Supplement: Supplementary file 1 [file dentistry-12-00086-s001.zip]

Archive with 1 entries (1 files):
- dentistry-2836135-supplementary.pdf
